# Supplementary material for: Knowledge and Communication About the Menstrual Cycle Among Rhythmic Gymnasts, Ballerinas, and Dancers
Source: Int J Environ Res Public Health. 2024 Dec 26;22(1):13. doi: 10.3390/ijerph22010013 (PMC11764990; doi:10.3390/ijerph22010013)
Supplement: Supplementary file 1 [file ijerph-22-00013-s001.zip]

Archive with 1 entries (1 files):
- ijerph-3324666-supplementary.pdf
